# Supplementary material for: Repurposing Osimertinib and Gedatolisib for Glioblastoma Treatment: Evidence of Synergistic Effects in an In Vitro Phenotypic Study
Source: Pharmaceuticals (Basel). 2024 Dec 3;17(12):1623. doi: 10.3390/ph17121623 (PMC11678499; doi:10.3390/ph17121623)
Supplement: Supplementary file 1 [file pharmaceuticals-17-01623-s001.zip]

Archive with 1 entries (1 files):
- pharmaceuticals-3312342-supplementary.pdf
